# Supplementary material for: Evolution and expansion of the RUNX2 QA repeat corresponds with the emergence of vertebrate complexity
Source: Commun Biol. 2020 Dec 15;3:771. doi: 10.1038/s42003-020-01501-3 (PMC7738678; doi:10.1038/s42003-020-01501-3)
Supplement: Supplementary file 3 — Supplementary Data 1 [file 42003_2020_1501_MOESM3_ESM.txt]

(((((((((Cephalochordata,(((Myxini,Hyperoartia)Cyclostomata,(((((Coelacanthiformes)Coelacanthimorpha,(((Ceratodontiformes)Ceratodontimorpha)Dipnoi,((((((((((Serpentes,Iguania)Toxicofera)Episquamata)Unidentata,Gekkota)Bifurcata)Squamata,Sphenodontia)Lepidosauria,(Testudines,((((((Palaeognathae,Neognathae)Aves)Coelurosauria)Theropoda)Saurischia)Dinosauria,Crocodylia)Archosauria)Archelosauria)Sauria)Sauropsida,((Monotremata)Prototheria,((Afrotheria,Xenarthra,(Laurasiatheria,Euarchontoglires)Boreoeutheria)Eutheria,Metatheria)Theria)Mammalia)Amniota,(Gymnophiona,(Anura)Batrachia)Amphibia)Tetrapoda)Dipnotetrapodomorpha)Sarcopterygii,((((Amiiformes,Semionotiformes)Holostei,(((((((((Percomorphaceae)Euacanthomorphacea)Acanthomorphata)Ctenosquamata)Eurypterygia)Neoteleostei,(Salmoniformes)Protacanthopterygii)Euteleosteomorpha,Otomorpha)Clupeocephala)Osteoglossocephalai)Teleostei)Neopterygii)Actinopteri)Actinopterygii)Euteleostomi)Teleostomi,((Chimaeriformes)Holocephali,Elasmobranchii)Chondrichthyes)Gnathostomata)Vertebrata)Craniata)Chordata)Deuterostomia)Bilateria)Eumetazoa)Metazoa)Opisthokonta)Eukaryota)cellular_organisms)OROOT;
