# Supplementary material for: Evolution and expansion of the RUNX2 QA repeat corresponds with the emergence of vertebrate complexity
Source: Commun Biol. 2020 Dec 15;3:771. doi: 10.1038/s42003-020-01501-3 (PMC7738678; doi:10.1038/s42003-020-01501-3)
Supplement: Supplementary file 4 — Supplementary Data 2 [file 42003_2020_1501_MOESM4_ESM.xlsx]

## Sheet: Sheet1
Class / infraclass	Clade	Order	Species	Common name	Q	A	Ratio	Repeat composition	Ref	Accesion
Chondrichthyes	Elasmobranchii	Rajiformes	Amblyraja radiata	Thorny skate	1	6	0.166667	MSDVSGMVPHQEPGPGVGAAATAAALSRSLIR	WGS	JAAGWR010000005.1
Cartilaginous fish			Leucoraja erinacea	Little skate	1	6	0.166667	MSDVSGMVPHQEPGPGVGAAATAAALSRSLIR	Genbank	ABY71244.1
			Raja eglanteria	Clearnose skate	1	6	0.166667	MSDVSGMVPHQEPGPGVGAAATAAALSRSLIR	Genbank	AAR14314.1
		Carcharhiniformes	Carcharodon carcharias	Great white shark	1	7	0.142857	MSDVSGMVPHQEPGPGVGTAGAAAAAALGRSLIR	WGS	QUOW01008660.1
			Scyliorhinus canicula	Small spotted cat shark	1	6	0.166667	MSDVSGMVPHQEPGPGVGAAATAAALGRSLIR	Genbank	ABL68115.1
			Scyliorhinus torazame	Cloudy catshark	1	5	0.2	MSDVSGMIPHQEPGPGVGTAGAAAALGRSLIR	WGS	BFAA01000099.1
		Orectolobiformes	Chiloscyllium plagiosum	Whitespotted bamboo shark	1	7	0.142857	MSDVSGMVPHQEPGPGVGTAGAAAAAALGRSLIR	WGS	QPFF01000023.1
			Chiloscyllium punctatum	Grey Carpetshark	1	7	0.142857	MSDVSGMVPHQEPGPGVGTAGAAAAAALGRSLIR	WGS	BEZZ01000092.1
			Rhincodon typus	Whale shark	1	7	0.142857	MSDVSGMVPHQEPGPGVGTAGAAAAAALGRSLIR	WGS	LVEK02036830.1
		Pristiophoriformes	Pristis pectinata	Smalltooth sawfish	1	1	1	MSDVSGMVSHQEPGPGVGTAGTAPLSRSLIR	WGS	WOXV01009778.1
	Holocephali	Chimaeriformes	Callorhinchus milii	Australian ghostshark	1	7	0.142857	MSDVSGMVPHQEPGPGVGAAAAAAALGRSLIR	Genbank	NP_001279362.1
			Hydrolagus affinis	Small-eyed rabbitfish	0	5	0	MSDVSGMAPHHEPGSGVAVAGAAALGRSLIR	WGS	JAAILG010118113.1
Osteichthyes	Actinopterygii
Bony fish	Holostei	Lepisosteiformes	Lepisosteus oculatus	Spotted gar	2	3	0.666667	MSDVSTATGQQEAAPAVPRLR	Genbank	XP_015201348.1
		Amiiformes	Amia calva	Bowfin	2	3	0.666667	MSEVSAAPGQQEAAPAVPRLR	TSA	GEUG01018063.1
	Teleostei
	Otocephala	Clupeiformes	Clupea harengus	Atlantic herring	2	1	2	MNDVNTATTQQDGTSAVPRLR	Genbank	XP_012693555.1
		Cypriniformes	Danio rerio	Zebrafish	4	1	4	MNDVNSNAGPQQQQDGAVVPRLR	Genbank	NP_998027.2
			Carassius auratus	Goldfish	4	1	4	MNDVNPSAGQQQQDSAVVPRLR	Genbank	BAL45871.1
		Characiformes	Pygocentrus nattereri	Red-bellied piranha	1	3	0.333333	GSDVSGGSAQPEAQPAAA-PRLR	Genbank	XP_017576898.1
			Astyanax mexicanus	Mexican tetra	1	2	0.5	GSDVNGGSAQPEAQPTAA-PRLR	Genbank	XP_022528761.1
		Gymnotiformes	Electrophorus electricus	Electric eel	2	1	2	VTDVSTTTAQQEASTAVPRLR	Genbank	XP_026858245.1
		Siluriformes	Ictalurus punctatus	Channel catfish	1	3	0.333333	AADASAAGATQHEANTAAAAVPRLR	Genbank	XP_017332038.1
			Pangasianodon hypophthalmus	Striped catfish	1	4	0.25	AADASAAGATQHEANTAAVPRLR	Genbank	XP_026789778.1
			Tachysurus fulvidraco	Yellow catfish	1	2	0.5	MNELNTPSGTGQDSTVPRLR	Genbank	XP_027027916.1
	Euteleostei	Salmoniformes	Salmo salar	Atlantic salmon	1	4	0.25	MNDVSSPAGQPDAAAVPRLR	TSA	GGAQ01032206.1
	Percomorpha	Anabantiformes	Anabas testudineus	Climbing perch	1	3	0.333333	MNDVSSPAGQPDAAAAVPRLR	Genbank	XP_026197676.1
		Perciformes	Seriola lalandi dorsalis	California yellowtail	1	4	0.25	MNDVSSPAGQPDAAAAVPRLR	Genbank	XP_023286010.1
			Notothenia coriiceps	Black rockcod	1	2	0.5	MNDVSSPTGQPDAAVPRLR	Genbank	XP_010785120.1
			Stegastes partitus	Bicolour damselfish	1	4	0.25	MNDVSSPTGQPDAAAAVPRLR	Genbank	XP_008277841.1
			Amphiprion ocellaris	Clown anemonefish	1	4	0.25	MNDVSSPAGQPDAAAAVPRLR	Genbank	XP_023133491.1
			Seriola dumerili	Greater amberjack	1	4	0.25	MNDVSSPTGQPDAAAAVPRLR	Genbank	XP_022622364.1
		Tetraodontiformes	Takifugu rubripes	Torafugu	1	4	0.25	MNDVSSPAGQPDAAAAVPRLR	Genbank	AAM74030.1
		Synbranchiformes	Mastacembelus armatus	Zig-zag eel	1	4	0.25	MNDVSSPAGQPDAAAAVPRLR	Genbank	XP_026174590.1
			Fundulus heteroclitus	mummichog	1	4	0.25	MNDVSSPAGQPDAAAAVPRLR	Genbank	NP_001296901.1
		Cyprinodontiformes	Cyprinodon variegatus	Sheepshead minnow	1	3	0.333333	MNDVSSPAGQPDAAATVPRLR	Genbank	XP_015250158.1
			Poecilia formosa	Amazon molly	1	4	0.25	MNDVSSPAGQPDAAAAVPRLR	Genbank	XP_007566684.1
			Poecilia latipinna	Sailfin molly	1	4	0.25	MNDVSSPAGQPDAAAAVPRLR	Genbank	XP_014914996.1
		Cichliformes	Pundamilia nyererei	Nyererei cichlid	1	4	0.25	MNDVSSPAGQPDAAAAVPRLR	Genbank	XP_005724954.1
			Oreochromis niloticus	Nile tilapia	1	4	0.25	MNDVSSPAGQPDAAAAVPRLR	Genbank	XP_025754976.1
			Astatotilapia calliptera	Eastern happy	1	4	0.25	MNDVSSPAGQPDAAAAVPRLR	Genbank	XP_026049979.1
			Maylandia zebra	Zebra mbuna	1	4	0.25	MNDVSSPAGQPDAAAAVPRLR	Genbank	XP_012771709.1
		Gobiiformes	Boleophthalmus pectinirostris	Great blue-spotted mudskipper	1	4	0.25	MNDVSSPGPGQPDAAAAVPRLR	Genbank	XP_020795567.1
		Beloniformes	Oryzias melastigma	Indian medaka	1	7	0.142857	MNDVSSPAGQPDAAAAAAA-PRLR	Genbank	XP_024146442.1
			Oryzias latipes	Japanese medaka	1	5	0.2	MNDVSPPAGQPDAAAAA-PRLR	Genbank	XP_023808459.1
	Sarcopterygii
	Actinistia	Coelacanthiformes	Latimeria chalumnae	West Indian Ocean coelacanth	2	3	0.666667	MTEVSPVAGQQETAAAVPRLR	Genbank	XP_014345600.1
			Latimeria menadoensis	Indonesian coelacanth	2	3	0.666667	MTEVSPVAGQQETAAAVPRLR	TSA	GAPS01043994.1
	Dipnoi	Ceratodontiformes	Neoceratodus forsteri	Australian lungfish	2	2	1	MSEVSPVPGQQEAVTAVPRLR	SRA	SRX1823846
