# Supplementary material for: Evolution and expansion of the RUNX2 QA repeat corresponds with the emergence of vertebrate complexity
Source: Commun Biol. 2020 Dec 15;3:771. doi: 10.1038/s42003-020-01501-3 (PMC7738678; doi:10.1038/s42003-020-01501-3)
Supplement: Supplementary file 5 — Supplementary Data 3 [file 42003_2020_1501_MOESM5_ESM.xlsx]

## Sheet: Sheet1
Class	Superorder	Order	Species	Common name	Q	A	Ratio	Repeat composition	Ref	Accession
Amphibia	Salientia	Anura	Xenopus laevis	African clawed frog	10	2	5	MSDVSPVGVPQQPQQSQQSQQQQEGAAVPRLR	Genbank	XP_018117027.1
			Xenopus tropicalis	Western clawed frog	9	2	4.5	MSDVSPVGGPQQPQQSQQPQQQEGAAVPRLR	Genbank	XP_012825625.1
			Pyxicephalus adspersus	African bullfrog	6	2	3	MSDVSPVPGPQQPQPQQQEAALPVPRMR	WGS	PZQJ01000004.1
			Bombina variegata	Yellow-bellied toad	7	3	2.33333	MSDVSPVAAPQQQQPQQQEAAAVPRLR	SRA	ERX1404241
			Bombina bombina	Fire-bellied toad	7	3	2.33333	MSDVSPVAAPQQQQPQQQEAAAVPRLR	SRA	SRX8240414
			Rana catesbeiana	American bullfrog	6	2	3	MSDVSPVPGPQQSQPQQQEAALPVPRLR	Genbank	LIAG020603623.1
			Rana temporaria	Common frog	6	2	3	MSDVSPVPGPQQSQPQQQEAALPVPRLR	WGS	VIAC01003290.1
			Rhinella marina	Cane toad	8	2	4	MSDVSPVPGGPQQPQPQQQQQEAALPVPRLR	WGS	ONZH01029170.1
			Leptobrachium leishanense	Leishan spiny toad	5	2	2.5	MSDVSPVTAPQQPQPQHQEAAVPRLR	WGS	RXON01000005.1
			Limnodynastes dumerilii	Banjo frog	6	2	3	MSDVSPVAASQQPQPQQQEAALPVPRLR	WGS	WWET01002000.1
			Nanorana parkeri	High Himalaya frog	6	2	3	MSDVSPVPGPQQPQPQQQEAALPVPRLR	Genbank	XP_018429597.1
	Gymnophiona	Apoda	Caecilia tentaculata	Bearded Caecilia	2	4	0.5	MSDVSPVSVQQEAAAAVPRLR	TSA	GFOD01017773.1
			Geotrypetes seraphini	Gaboon caecilian	2	4	0.5	MSDVSPVSVQQEAAAAVPRLR	Genbank	XP_033793002.1
			Microcaecilia unicolor	Tiny Cayenne caecilian	2	5	0.4	MSDVSPVSVQQEAAAAAVPRLR	Genbank	XP_030054621.1
			Rhinatrema bivittatum	Two-lined caecillian	2	3	0.666667	MSDVSPVAVQQEAAAVPRLR	Genbank	XP_029451938.1
			Typhlonectes compressicauda	Cayenne caecilian	2	4	0.5	MSDVSPVSVQQEAAAAVPRLR	TSA	GFOH01024419.1
