# Supplementary material for: Evolution and expansion of the RUNX2 QA repeat corresponds with the emergence of vertebrate complexity
Source: Commun Biol. 2020 Dec 15;3:771. doi: 10.1038/s42003-020-01501-3 (PMC7738678; doi:10.1038/s42003-020-01501-3)
Supplement: Supplementary file 6 — Supplementary Data 4 [file 42003_2020_1501_MOESM6_ESM.xlsx]

## Sheet: Sheet1
Clade	Order	Infraorder	Species	Common name	Q	A	Ratio	Repeat composition	Source	Accession
Reptilia
Lepidosauria	Squamata	Gekkota	Gekko japonicus	Schlegel's Japanese gecko	12	3	4	MSEVSPVVAAAQQQQQQQQQQHQEAAAVPRLR	Genbank	XP_015282584.1
			Paroedura picta	Ocelot gecko	15	4	3.75	MSDVSPAAVVAAAAQQQQQQQQQQQQQQHQEAAAAVPRLR	WGS	BDOT01058400.1
		Serpentes	Crotalus horridus	Timber rattlesnake	14	4	3.5	MSEVSPVVAAAQQQQQQQQQQQQQHQEAAAVAAAVPRLR	WGS	LVCR01003066.1
			Crotalus pyrrhus	Southwestern speckled rattlesnake	12	6	2	MSEVSPVVAAAQQQQQQQQQQQHQEAAAVAAAVPRLR	WGS	JPMF01154917.1
			Emydocephalus ijimae	Ijima's sea snake	15	4	3.75	MSEVSPVVAAAQQQQQQQQQQQQQQHQEAAAVAVPRLR	WGS	BHEV01022580.1
			Hydrophis cyanocinctus	Annulated sea snake	19	4	4.75	MSEVSPVVAAAQQQQQQQQQQQQQQQQQQHQEAAAVAVPRLR	WGS	RSAE01192898.1
			Hydrophis hardwickii	Spine-bellied sea snake	17	4	4.25	MSEVSPVVAAAQQQQQQQQQQQQQQQQHQEAAAVAVPRLR	WGS	RSAD01321813.1
			Hydrophis melanocephalus	Slender-necked sea snake	18	4	4.5	MSEVSPVVAAAQQQQQQQQQQQQQQQQQQHQEAAAVAVPRLR	WGS	BHFS01005326.1
			Laticauda colubrina	Yellow-lipped sea krait	18	4	4.5	MSEVSPVVAAAQQQQQQQQQQQQQQQQQHQEAAAVAVPRLR	WGS	BHFR01061063.1
			Thamnophis elegans	Western terrestrial garter snake	17	5	3.4	MSEVSPVVAAAQQQQQQQQQQQQQQQQHQEAAAVAAVPRLR	Genbank	XP_032069197.1
			Notechis scutatus	Tiger snake	19	4	4.75	MSEVSPVVAAAQQQQQQQQQQQQQQQQQQHQEAAAVAVPRLR	Genbank	XP_026539507.1
			Pantherophis guttatus	Corn snake	16	5	3.2	MSEVSPVVAAAQQQQQQQQQQQQQQQHQEAAAVAAVPRLR	Genbank	XP_034282666.1
			Protobothrops flavoviridis	Habu	14	6	2.33333	MSEVSPVVAAAQQQQQQQQQQQQQHQEAAAVAAAVPRLR	WGS	BFFQ01006565.1
			Protobothrops mucrosquamatus	Brown spotted pit viper	12	6	2	MSEVSPVVAAAQQQQQQQQQQQHQEAAAVAAVPRLR	Genbank	XP_015667789.1
			Pseudonaja textilis	Eastern brown snake	21	4	5.25	MSEVSPVVAAAQQQQQQQQQQQQQQQQQQQQHQEAAAVAVPRLR	Genbank	XP_026563615.1
			Python bivittatus	Burmese python	13	3	4.33333	MSEVSPVVAAQQQQQQQQQQQQQEAAAVPRLR	Genbank	XP_015743323.1
			Thermophis baileyi	Bailey's snake	16	5	3.2	MSEVSPVVAAAQQQQQQQQQQQQQQQHQEAAAVAAVPRLR	WGS	QLTV01001119.1
			Ptyas mucosa	Oriental ratsnake	18	5	3.6	MSEVSPVVAAAQQQQQQQQQQQQQQQQQHQEAAAVAAVPRLR	WGS	WNWU01000072.1
			Vipera berus berus	Common European adder	14	6	2.33333	MSEVSPVVAAAQQQQQQQQQQQQQHQEAAAVAAAVPRLR	WGS	JTGP01054930.1
		Iguania	Anolis carolinensis	Green anole	19	4	4.75	MSDVSPAAGQQQQQQHAHPHAPHPHSQQQQQQSQQQQQQQHPEAAAAPRLR	Genbank	XP_008114894.1
			Anolis chlorocyanus	Hispaniolan green anole	19	5	3.8	MSDVSPAAAQQQQHAPPPQPPPQQQQQQPQQQQQQQQHPEAAVAVAAGPRLR	SRA	SRX2159671
			Anolis cristatellus	Crested anole	27	4	6.75	MSDVSPAAAQQQQQQHAHPHAPHPQQQHHHQQQQQQQQSQQQQQQQQQQHHPEAASAAPRLR	SRA	SRX2159668
			Anolis evermanni	Evermann's anole	20	6	3.33333	MSDGSPAAAQQQQQHAHPHAPHPQQQHQQQQSQQQQQQQQHPAAAAAAPRLR	SRA	SRX2159669
			Anolis grahami	Grahams anole	12	3	4	MSDVSPAAQQQSQQQQQQQQQHPEAAATPRR	SRA	SRX2159665
			Anolis insolitus	Anole	12	5	2.4	MSDVSPAAAQQQQSQQQQSQQQQHPEAAAAAPRLR	SRA	SRX2159661
			Anolis lineatopus	Jamaican Gray anole	24	3	8	MSDVSPAAAQQQQQQHAHPHAPHPHPQQQQQQQQSQQQQSQQQQQQHPEAAATPRLR	SRA	SRX2159664
			Anolis occultus	Dwarf anole	10	5	2	MSDVSAQQQQQQPPQQQQHPEAAVAVAAGPRLR	SRA	SRX2159663
			Anolis sagrei	Anole	12	3	4	MSDVSPAAAQQQQQQQQSQQQQHPEAAATPRLR	SRA	SRX2159667
			Pogona vitticeps	Central bearded dragon	15	5	3	MSDVSPVVVAAAQQQQQHQHHHPQQQQQQQQHQEVAAVAAAVPRLR	Genbank	XP_020657173.1
		Lacertoidea	Salvator merianae	Argentine black and white tegu	8	5	1.6	MSDVSPVVAAAQQQQQQQHQEAVAAAAVPRLR	WGS	QVOM02000126.1
			Lacerta bilineata	Western green lizard	12	5	2.4	MSDVSPVVVAAAAQQQQQQHPQHPQQQQHQEAAAAAVPRLR	WGS	OFHV01000187.1
			Lacerta agilis	Sand lizard	12	5	2.4	MSDVSPVVVAAAAQQQQQHPQHPQQQQQHQEAAAAAVPRLR	Genbank	XP_033001481.1
			Lacerta viridis	European green lizard	11	5	2.2	MSDVSPVVVAAAAQQQQQHPQHPQQQQHQEAAAAAVPRLR	WGS	OFHU01002164.1
			Podarcis muralis	Common wall lizard	9	3	3	MSDVSPVVVAAAAAQQQQQHPQQQHQEAAAVPRLR	Genbank	XP_028577695.1
		Anguimorpha	Varanus komodoensis	Komodo dragon	10	8	1.25	MSEVSPAVAAAQQQQQQQQQHQEAAAVAAAAAVVPRLR	WGS	VEXN01027772.1
	Rhynchocephalia	Sphenodontia	Sphenodon punctatus	Tuatara	7	6	1.16667	MSEVSPAAVAAQQQQQQQEAAAAAAVPRLR	WGS	QEPC01012829.1
Archelosauria	Testudines		Actinemys marmorata	Western pond turtle	7	4	1.75	MSEVSPVVAAQQQQQQQEAAAAVPRLR	WGS	VOGN01048126.1
			Carettochelys insculpta	Pig-nosed turtle	8	3	2.66667	MSDVSPVVAAQQQQQQQQQEAAAVPRLR	WGS	VOCQ01027939.1
			Chelonia mydas	Green sea turtle	6	4	1.5	MSDVSPVVAAQQQQQQEAAAAVPRLR	Genbank	XP_027679969.1
			Chelonoidis abingdonii	Pinta Island tortoise	7	6	1.16667	MSEVSPVVAAQQHQQQQQEAAAAAAVPRLR	WGS	PKMU01005079.1
			Chelydra serpentina	Common snapping turtle	6	5	1.2	MSDVSPVVAAQQQQQQEAAAAAVPRLR	WGS	VOCR01003761.1
			Chrysemys picta bellii	Painted turtle	8	4	2	MSDVSPVVAAQQQQQQQQEAAAAVPRLR	Genbank	XP_005297453.2
			Cuora amboinensis	Amboina box turtle	8	5	1.6	MSEVSPVVAAQQQQQQQQEAVAAAAVPRLR	WGS	SCPV02015304.1
			Cuora mccordi	Mccord's box turtle	8	7	1.14286	MSEVSPVVAAQQQQQQQQEAAAAAAAVPRLR	WGS	RQSS01015525.1
			Dermatemys mawii	Hickatee	7	4	1.75	MSEVSPVVAAQQQQQQQEAAAAVPRLR	WGS	VOCN01001626.1
			Dermochelys coriacea	Leatherback sea turtle	8	6	1.33333	MSEVSPVVAAQQQQQQQQEAAAAAAVPRLR	WGS	WSPM01003220.1
			Emydura subglobosa	Red-bellied Short-necked Turtle	5	5	1	MSEVSPVVAAQQQQQEAAAAAVPRLR	WGS	VOCO01006145.1
			Gopherus agassizii	Agazzis' desert tortoise	7	5	1.4	MSEVSPVVAAQQQQQQQEAAAAAVPRLR	WGS	PPEB01000427.1
			Gopherus evgoodei	Desert tortoise	7	5	1.4	MSEVSPVVAAQQQQQQQEAAAAAVPRLR	Genbank	XP_030411107.1
			Malaclemys terrapin terrapin	Diamondback terrapin	7	4	1.75	MSEVSPVVAAQQQQQQQEAAAAVPRLR	WGS	MDXI01003009.1
			Mesoclemmys tuberculata	Tuberculate Toad-headed Turtle	5	6	0.833333	MSEVSPVVAAQQQQQEAAAAAAVPRLR	WGS	VOCS01003847.1
			Pelodiscus sinensis	Chinese softshell turtle	9	3	3	MSDVSPVVAAQQQQQQQQQEAAAVPRLR	Genbank	XP_006120751.2
			Pelusios castaneus	West African mud turtle	5	3	1.66667	MSDVSPAVAAQQQQQEAAAVPRLR	WGS	VOCT01031388.1
			Platysternon megacephalum	Big-headed turtle	7	4	1.75	MSEVSPVVAAQQQQQQQEAAAAVPRLR	WGS	QXTE01000067.1
			Podocnemis expansa	Arrau turtle	6	2	3	MSDVSPVVAAQQQQPQPQPEAVAVPRLR	WGS	VOCP01022253.1
			Terrapene carolina triunguis	Three-toed box turtle	7	4	1.75	MSEVSPVVAAQQQQQQQEAAAAVPRLR	Genbank	XP_024068579.2
			Trachemys scripta elegans	Red-eared slider	7	4	1.75	MSEVSPVVAAQQQQQQQEAAAAVPRLR	Genbank	XP_034622550.1
	Crocodilia		Crocodylus porosus	Saltwater crocodile	10	4	2.5	MSEVSPAAVQQQQQQQQQQEAAAAVPRLR	Genbank	XP_019392676.1
			Gavialis gangeticus	Gharial	10	4	2.5	MSEVSPAAVQQQQQQQQQQEAAAAVPRLR	Genbank	XP_019376511.1
			Alligator mississippiensis	American alligator	10	4	2.5	MSEVSPAAVQQQQQQQQQQEAAAAVPRLR	Genbank	XP_019347144.1
