# Supplementary material for: Evolution and expansion of the RUNX2 QA repeat corresponds with the emergence of vertebrate complexity
Source: Commun Biol. 2020 Dec 15;3:771. doi: 10.1038/s42003-020-01501-3 (PMC7738678; doi:10.1038/s42003-020-01501-3)
Supplement: Supplementary file 7 — Supplementary Data 5 [file 42003_2020_1501_MOESM7_ESM.xlsx]

## Sheet: Sheet1
Clade	Order	Species	Common name	Q	A	Ratio	Repeat composition	Source	Accession
Aves
Neognathae	Piciforms	Dendrocopos noguchii	Okinawa woodpecker	13	3	4.33333	MSEVSPVVVAQQQQQQQQQQQQQEAGAAVPRLR	WGS	BJBY01041873.1
	Galliformes	Callipepla squamata	Scaled quail	12	2	6	MSEVSPVVVAQQQQQQQQQQQQEAAVPRLR	WGS	MCFN01000195.1
		Chrysolophus pictus	Golden pheasant	12	2	6	MSEVSPVVVAQQQQQQQQQQQQEAAVPRLR	WGS	JRFT01036259.1
		Colinus virginianus	Virginia quail	12	2	6	MSEVSPVVVAQQQQQQQQQQQQEAAVPRLR	WGS	AWGT02000191.1
		Coturnix japonica	Japanese quail	12	2	6	MSEVSPVVVAQQQQQQQQQQQQEAAVPRLR	Genbank	XP_015715394.1
		Gallus gallus	Red junglefowl (chicken)	12	2	6	MSEVSPVVVAQQQQQQQQQQQQEAAVPRLR	Genbank	XP_025004234.1
		Lagopus muta japonica	Rock ptarmigan	12	2	6	MSEVSPVVVAQQQQQQQQQQQQEAAVPRLR	WGS	BJCA01031912.1
		Meleagris gallopavo	Wild turkey	12	2	6	MSEVSPVVVAQQQQQQQQQQQQEAAVPRLR	WGS	ADDD02147593.1
		Tympanuchus cupido pinnatus	Greater prairie chicken	12	2	6	MSEVSPVVVAQQQQQQQQQQQQEAAVPRLR	WGS	MOXI01007883.1
	Anseriformes	Anas platyrhynchos	Mallard	16	4	4	MSEVSPVVVAKQQQQQQQQQQQQQQQQEAAAAVPRLR	Genbank	NOIJ01000212.1
		Anas zonorhyncha	Eastern spot-billed duck	17	4	4.25	MSEVSPVVVAQQQQQQQQQQQQQQQQQEAAAAVPRLR	WGS	NOIK01000110.1
	Ciconiiformes	Ciconia boyciana	Oriental stork	9	4	2.25	MSEVSPVVVAQQQQQQQQQEAAAAVPRLR	WGS	BDFF02020567.1
	Sphenisciformes	Eudyptes robustus	Snares penguin	10	4	2.5	MSEVSPVVVAQQQQQQQQQQEAAAAVPRLR	SRA	SRX6614061
		Aptenodytes patagonicus	King penguin	10	4	2.5	nnnnnPVVVAQQQQQQQQQQEAAAAVPRLR	SRA	SRX327183
		Spheniscus humboldti	Humboldt penguin	10	4	2.5	MSEVSPVVVAQQQQQQQQQQEAAAAVPRLR	SRA	SRX6614040
	Pelecaniformes	Nannopterum brasilianus	Neotropic cormorant	11	4	2.75	MSEVSPVVVAQQQQQQQQQQQEAAAAVPRLR	WGS	NFME01004928.1
		Nannopterum auritus	Cormorant	11	4	2.75	MSEVSPVVVAQQQQQQQQQQQEAAAAVPRLR	WGS	NFMC01000618.1
		Nannopterum harrisi	Flightless cormorant	11	4	2.75	MSEVSPVVVAQQQQQQQQQQQEAAAAVPRLR	WGS	NEVG01000201.1
		Phalacrocorax pelagicus	Pelagic cormorant	11	4	2.75	MSEVSPVVVAQQQQQQQQQQQEAAAAVPRLR	WGS	NFMD01001049.1
	Columbiformes	Patagioenas fasciata monilis	Band-tailed pigeon	10	3	3.33333	MSEVSPVVVAQQQQQQQQQQEAAAVPRLR	WGS	LSYS01006902.1
		Streptopelia turtur	European turtle dove	10	4	2.5	MSEVSPVVVAQQQQQQQQQQEAAAAVPRLR	WGS	CABFKB010000937.1
	Strigiformes	Strix occidentalis caurina	Northern spotted owl	14	4	3.5	MSEVSPVVVAQQQQQQQQQQQQQQDAAAAVPRLR	WGS	NIFN01000843.1
		Otus sunia	Oriental scops owl	14	4	3.5	MSEVSPVVVAQQQQQQQQQQQQQQDAAAAVPRLR	WGS	PYXB01117199.1
	Accipitriformes	Accipiter nisus	Eurasian sparrowhawk	20	7	2.85714	MSEVSPVVVAQQQQQQQQQQQQQQQQQQQQEAAAAAAAVPRLR	WGS	BJBX01001045.1
		Accipiter gentilis	Northern goshawk	18	14	1.28571	MSEVSPVVVAQQQQQQQQQQQQQQQQQQEAAAAAAAAAAAAAAVPRLR	WGS	BJER01006718.1
		Aquila chrysaetos canadensis	American golden eagle	17	4	4.25	MSEVSPVVVAQQQQQQQQQQQQQQQQQEAAAAVPRLR	WGS	JRUM01010845.1
		Aquila chrysaetos chrysaetos	European golden eagle	17	4	4.25	MSEVSPVVVAQQQQQQQQQQQQQQQQQEAAAAVPRLR	Genbank	XP_029893160.1
		Haliaeetus albicilla	White-tailed eagle	17	5	3.4	MSEVSPVVVAQQQQQQQQQQQQQQQQQEAAAAAVPRLR	WGS	BJBZ01011632.1
		Haliaeetus leucocephalus	Bald eagle	17	5	3.4	MSEVSPVVVAQQQQQQQQQQQQQQQQQEAAAAAVPRLR	WGS	JPRR01031186.1
	Falconiformes	Falco peregrinus	Peregrine falcon	10	4	2.5	MSEVSPVVVAQQQQQQQQQQEAAAAVPRLR	WGS	BJEV01004745.1
	Gruiformes	Grus japonensis	Red-crowned crane	10	4	2.5	MSEVSPVVVAQQQQQQQQQQEAAAAVPRLR	WGS	BDFG02003577.1
		Grus nigricollis	Black-necked crane	10	4	2.5	MSEVSPVVVAQQQQQQQQQQEAAAAVPRLR	WGS	SMUU01000001.1
	Apodiformes	Calypte anna	Anna's hummingbird	14	4	3.5	MSEVSPVVVAQQQQQQQQQQQQQQEAAAAVPRLR	Genbank	XP_030304199.1
	Passeriformes	Acridotheres javanicus	Javan myna	10	4	2.5	MSEVSPVVVAQQQQQQQQQQDAAAAVPRLR	WGS	PEJO01000121.1
		Cicinnurus regius	King bird-of-paradise	11	4	2.75	MSEVSPVVVAQQQQQQQQQQQDAAAAVPRLR	WGS	RAHN01000184.1
		Corapipo altera	White-ruffed manakin	10	4	2.5	MSEVSPVVVAQQQQQQQQQQDAAAAVPRLR	Genbank	XP_027519205.1
		Corvus cornix cornix	Hooded crow	10	4	2.5	MSEVSPVVVAQQQQQQQQQQDAAAAVPRLR	WGS	MVNZ02000022.1
		Corvus hawaiiensis	Hawaiian crow	10	4	2.5	MSEVSPVVVAQQQQQQQQQQDAAAAVPRLR	WGS	QORP01000416.1
		Diphyllodes magnificus	Magnificent bird-of-paradise	10	4	2.5	MSEVSPVVVAQQQQQQQQQQDAAAAVPRLR	WGS	RAHO01000030.1
		Empidonax traillii	Willow flycatcher	12	4	3	MSEVSPVVVAQQQQQQQQQQQQDAAAAVPRLR	Genbank	XP_027742389.1
		Eopsaltria australis	Eastern yellow robin	10	4	2.5	MSEVSPVVVAQQQQQQQQQQDAAAAVPRLR	WGS	QKXG01001937.1
		Erythrura gouldiae	Gouldian finch	10	4	2.5	MSEVSPVVVAQQQQQQQQQQDAAAAVPRLR	WGS	QUSF01000002.1
		Hirundo rustica rustica	Barn swallow	10	4	2.5	MSEVSPVVVAQQQQQQQQQQDAAAAVPRLR	WGS	QRBI01000099.1
		Lepidothrix coronata	Common starling	10	4	2.5	MSEVSPVVVAQQQQQQQQQQDAAAAVPRLR	Genbank	XP_017668603.1
		Lonchura striata domestica	Bengalese finch	11	4	2.75	MSEVSPVVVAQQQQQQQQQQQDAAAAVPRLR	Genbank	XP_021382907.1
		Neopelma chrysocephalum	Saffron-crested tyrant-manakin	10	4	2.5	MSEVSPVVVAQQQQQQQQQQDAAAAVPRLR	Genbank	XP_027528458.1
		Paradisaea rubra	Red bird-of-paradise	10	4	2.5	MSEVSPVVVAQQQQQQQQQQDAAAAVPRLR	WGS	RAHL01000264.1
		Parotia lawesii	Lawes's parotia	10	4	2.5	MSEVSPVVVAQQQQQQQQQQDAAAAVPRLR	WGS	RAHM01000223.1
		Parus major	Great tit	10	4	2.5	MSEVSPVVVAQQQQQQQQQQDAAAAVPRLR	Genbank	XP_033368992.1
		Passer domesticus	House sparrow	10	4	2.5	MSEVSPVVVAQQQQQQQQQQDAAAAVPRLR	WGS	MBAE01000224.1
		Phylloscopus trochiloides viridanus	Greenish warbler	10	4	2.5	MSEVSPVVVAQQQQQQQQQQDAAAAVPRLR	WGS	LXPA01066101.1
		Phylloscopus trochilus acredula	Willow warbler	10	4	2.5	MSEVSPVVVAQQQQQQQQQQDAAAAVPRLR	WGS	LXGM01000200.1
		Pipra filicauda	Wire-tailed manakin	10	4	2.5	MSEVSPVVVAQQQQQQQQQQDAAAAVPRLR	Genbank	XP_027578113.1
		Pseudopodoces humilis	Ground tit	10	4	2.5	MSEVSPVVVAQQQQQQQQQQDAAAAVPRLR	WGS	ANZD01015315.1
		Saxicola maurus maurus	Siberian stonechat	10	4	2.5	MSEVSPVVVAQQQQQQQQQQDAAAAVPRLR	WGS	OAMK01000045.1
		Sporophila hypoxantha	Tawny-bellied seedeater	11	4	2.75	MSEVSPVVVAQQQQQQQQQQQDAAAAVPRLR	WGS	NDFG01000319.1
		Sturnus vulgaris	Common starling	10	4	2.5	MSEVSPVVVAQQQQQQQQQQDAAAAVPRLR	Genbank	XP_014728408.1
		Taeniopygia guttata	Zebra finch	11	4	2.75	MSEVSPVVVAQQQQQQQQQQQDAAAAVPRLR	Genbank	XP_032603603.1
		Zonotrichia albicollis	White-throated sparrow	10	4	2.5	nnnnnPVVVAQQQQQQQQQQDAAAAVPRLR	WGS	ADK26735.1
	Psittaciformes	Agapornis roseicollis	Rosy-faced lovebird	10	4	2.5	MSEVSPVVVAQQQQQQQQQQEAAAAVPRLR	WGS	NDXB01014708.1
		Amazona collaria	Yellow-billed amazon	10	4	2.5	MSEVSPVVVAQQQQQQQQQQEAAAAVPRLR	WGS	RQIO01000012.1
		Psittacula krameri	Rose-ringed parakeet	10	4	2.5	MSEVSPVVVAQQQQQQQQQQEAAAAVPRLR	WGS	NFZL01000217.1
		Strigops habroptila	Kakapo	10	4	2.5	MSEVSPVVVAQQQQQQQQQQEAAAAVPRLR	WGS	XP_030345006.1
	Charadriiformes	Arenaria interpres	Ruddy turnstone	17	4	4.25		Green and Kimball 2012
		Gallinago gallinago	Common snipe	13	7	1.85714		Green and Kimball 2012
		Sterna hirundo	Common tern	13	7	1.85714	MSEVSPVVVAQQQQQQQQQQQQQEAAAAAAAVPRLR	WGS	WNMX01000252.1
		Alca torda	Razorbill	14	6	2.33333	MSEVSPVVVAQQQQQQQQQQQQQQEAAAAAAVPRLR	WGS	VMEC01000554.1
		Scolopax mira	Amami woodcock	14	14	1	MSEVSPVVVAQQQQQQQQQQQQQQEAAAAAAAAAAAAAAVPRLR	WGS	BJBW01007456.1
		Uria lomvia	Thick-billed murre	14	6	2.33333	MSEVSPVVVAQQQQQQQQQQQQQQEAAAAAAVPRLR	Genbank	NOXD01004612.1
Palaeognathae	Apterygiformes	Apteryx rowi	Okarito kiwi	12	4	3	MSEVSPVVVAQQQQQQQQQQQQEAAAAVPRLR	SRA	SRX3865628
		Apteryx haastii	Great spotted kiwi	12	4	3	MSEVSPVVVAQQQQQQQQQQQQEAAAAVPRLR	SRA	SRX3865635
		Apteryx owenii	Little spotted kiwi	12	4	3	nSEVSPVVVAQQQQQQQQQQQQEAAAAVPRLR	SRA	SRX3865613
	Casuariiformes	Casuarius casuarius	Southern cassowary	13	4	3.25	MSEVSPVVVAQQQQQQQQQQQQQEAAAAVPRLR	SRA	SRX3865618
		Dromaius novaehollandiae	Emu	12	4	3	nnnnSPVVVAQQQQQQQQQQQQEAAAAVPRLR	SRA	SRX3865616
	Rheiformes	Rhea americana	Greater rhea	14	6	2.33333	MSEVSPVVVAQQQQQQQQQQQQQQEAAAAAAVPRLR	SRA	SRX3865637
		Rhea pennata	Darwin's rhea	14	6	2.33333	MSEVSPVVVAQQQQQQQQQQQQQQEAAAAAAVPRLR	SRA	SRX3865615
	Struthioniformes	Struthio camelus australis	South African ostrich	10	4	2.5	nnnnnnnVVPQQQQQQQQQQEAAAAVPRLR	SRA	SRX334066
	Tinamiformes	Eudromia elegans	Elegant crested tinamou	8	6	1.33333	MSDVSPVVVAQQQQQQQQEAAAAAAVPRLR	SRA	SRX3865607
		Crypturellus cinnamomeus	Thicket tinamou	7	5	1.4	MSDVSPVVVAQQQQQQQQQEAAVAAVPRLR	SRA	SRX3865624
		Nothoprocta perdicaria	Chilean tinamou	9	5	1.8	MSEVSPVVVAQQQQQQQQQEAAAAAVPRLR	SRA	SRX3865604
	Dinornithiformes	Anomalopteryx didiformis †	Bush moa	13	5	2.6	MSEVSPVVVAQQQQQQQQQQQQQEAAAAAVVPRLR	SRA	SRX3661622
