# Supplementary material for: Evolution and expansion of the RUNX2 QA repeat corresponds with the emergence of vertebrate complexity
Source: Commun Biol. 2020 Dec 15;3:771. doi: 10.1038/s42003-020-01501-3 (PMC7738678; doi:10.1038/s42003-020-01501-3)
Supplement: Supplementary file 8 — Supplementary Data 6 [file 42003_2020_1501_MOESM8_ESM.xlsx]

## Sheet: Sheet1
Clade	Clade / Order	Species	Common name	Q	A	Ratio	Repeat composition	Source	Accession
Eutheria	Euarchontoglires
	Primates	Callithrix jacchus	Common marmoset	21	17	1.24	MSDVSPVVAAQQQQQQQQQQQQQQQQQQQQQAAAAAAAAAAAAAAAAAVPRLR	Pointer et al. 2012
		Alouatta caraya	Black howler	18	14	1.2857	MSDVSPVVAAQQQQQQQQQQQQQQQQQQAAAAAAAAAAAAAAVPRLR	Pointer et al. 2012
		Aotus nancymaae	Nancy Ma's night monkey	21	17	1.23529	MSDVSPVVAAQQQQQQQQQQQQQQQQQQQQQEAAAAAAAAAAAAAAAAAVPRLR	Genbank	XP_012304203.1
		Ateles geoffroyi	Black-handed spider monkey	21	17	1.2353	MSDVSPVVAAQQQQQQQQQQQQQQQQQQQQQEAAAAAAAAAAAAAAAAAVPRLR	Pointer et al. 2012
		Brachytheles arachnoides	Southern muriqui	21	16	1.31	MSDVSPVVAAQQQQQQQQQQQQQQQQQQQQQEAAAAAAAAAAAAAAAAVPRLR	Pointer et al. 2012
		Callithrix geoffroyi	White-headed marmoset	21	17	1.24	MSDVSPVVAAQQQQQQQQQQQQQQQQQQQQQEAAAAAAAAAAAAAAAAAVPRLR	Pointer et al. 2012
		Callithrix hummelifera	Marmoset	21	17	1.24	MSDVSPVVAAQQQQQQQQQQQQQQQQQQQQQEAAAAAAAAAAAAAAAAAVPRLR	Pointer et al. 2012
		Callithrix pygmaea	Pygmy marmoset	19	16	1.19	MSDVSPVVAAQQQQQQQQQQQQQQQQQQQEAAAAAAAAAAAAAAAAVPRLR	Pointer et al. 2012
		Carlito syrichta	Philippine tarsier	23	18	1.2778	MSDVSPVVAAQQQQQQQQQQQQQQQQQQQQQQQEAAAAAAAAAAAAAAAAAAVPRLR	Pointer et al. 2012
		Cebus capucinus imitator	Panamanian White-faced Capuchin	21	17	1.23529	MSDVSPVVAAQQQQQQQQQQQQQQQQQQQQQEAAAAAAAAAAAAAAAAAVPRLR	Genbank	XP_017360603.1
		Cercocebus agilis	Agile mangabey	24	17	1.4118	MSDVSPVVAAQQQQQQQQQQQQQQQQQQQQQQQQEAAAAAAAAAAAAAAAAAVPRLR	Pointer et al. 2012
		Cercocebus atys	Sooty mangabey	24	17	1.4118	MSDVSPVVAAQQQQQQQQQQQQQQQQQQQQQQQQEAAAAAAAAAAAAAAAAAVPRLR	Ritzman et al. 2017
		Cercocebus torquatus	Collared mangabey	24	17	1.4118	MSDVSPVVAAQQQQQQQQQQQQQQQQQQQQQQQQEAAAAAAAAAAAAAAAAAVPRLR	Ritzman et al. 2017
		Cercopithecus cephus	Moustached guenon	24	17	1.4118	MSDVSPVVAAQQQQQQQQQQQQQQQQQQQQQQQQEAAAAAAAAAAAAAAAAAVPRLR	Ritzman et al. 2017
		Chlorocebus aethiops	Grivet	24	17	1.4118	MSDVSPVVAAQQQQQQQQQQQQQQQQQQQQQQQQEAAAAAAAAAAAAAAAAAVPRLR	Ritzman et al. 2017
		Chlorocebus sabaeus	green monkey	24	17	1.41176	MSDVSPVVAAQQQQQQQQQQQQQQQQQQQQQQQQEAAAAAAAAAAAAAAAAAVPRLR	Genbank	XP_007970551.1
		Eulemur fulvus	Common brown lemur	22	13	1.6923	MSDVSPVVAAQQQQQQQQQQQQQQQQQQQQQQEAAAAAAAAAAAAAVPRLR	Ritzman et al. 2017
		Gorilla gorilla	Western gorilla	22	17	1.29	MSDVSPVVAAQQQQQQQQQQQQQQQQQQQQQQEAAAAAAAAAAAAAAAAAVPRLR	Ritzman et al. 2017
		Homo neanderthalensis	Neanderthal	23	17	1.35	MSDVSPVVAAQQQQQQQQQQQQQQQQQQQQQQQEAAAAAAAAAAAAAAAAAVPRLR	Ferraz et al. 2018
		Homo sapiens	Human	23	17	1.35	MSDVSPVVAAQQQQQQQQQQQQQQQQQQQQQQQEAAAAAAAAAAAAAAAAAVPRLR	Ritzman et al. 2017
		Lagothrix lagotricha	Brown woolly monkey	21	17	1.2353	MSDVSPVVAAQQQQQQQQQQQQQQQQQQQQQEAAAAAAAAAAAAAAAAAVPRLR	Ritzman et al. 2017
		Lemur catta	Ring-tailed lemur	21	17	1.2353	MSDVSPVVAAQQQQQQQQQQQQQQQQQQQQQEAAAAAAAAAAAAAAAAAVPRLR	Ritzman et al. 2017
		Leontopithecus rosalia	Golden lion tamarin	21	17	1.2353	MSDVSPVVAAQQQQQQQQQQQQQQQQQQQQQEAAAAAAAAAAAAAAAAAVPRLR	Ritzman et al. 2017
		Leontopithecus rosalia	Golden lion tamarin	23	17	1.35	MSDVSPVVAAQQQQQQQQQQQQQQQQQQQQQQQEAAAAAAAAAAAAAAAAAVPRLR	Ferraz et al. 2018
		Macaca fascicularis	Crab-eating macaque	24	16	1.5	MSDVSPVVAAQQQQQQQQQQQQQQQQQQQQQQQQEAAAAAAAAAAAAAAAAVPRLR	Ferraz et al. 2018
		Macaca fascicularis	Crab-eating macaque	24	17	1.41	MSDVSPVVAAQQQQQQQQQQQQQQQQQQQQQQQQEAAAAAAAAAAAAAAAAAVPRLR	Ritzman et al. 2017
		Macaca mulatta	Rhesus macaque	24	17	1.41	MSDVSPVVAAQQQQQQQQQQQQQQQQQQQQQQQQEAAAAAAAAAAAAAAAAAVPRLR	Ritzman et al. 2017
		Macaca nemestrina	Southern pig-tailed macaque	24	16	1.5	MSDVSPVVAAQQQQQQQQQQQQQQQQQQQQQQQQEAAAAAAAAAAAAAAAAVPRLR	Ritzman et al. 2017
		Mandrillus leucophaeus	Drill	24	17	1.4118	MSDVSPVVAAQQQQQQQQQQQQQQQQQQQQQQQQEAAAAAAAAAAAAAAAAAVPRLR	Ritzman et al. 2017
		Microcebus murinus	Gray mouse lemur	20	16	1.25	MSDVSPVVAAQQQQQQQQQQQQQQQQQQQQEAAAAAAAAAAAAAAAAVPRLR	Ferraz et al. 2018
		Microcebus murinus	Gray mouse lemur	21	16	1.31	MSDVSPVVAAQQQQQQQQQQQQQQQQQQQQQEAAAAAAAAAAAAAAAAVPRLR	Ritzman et al. 2017
		Miopithecus talapoin	Angolan talapoin	24	17	1.4118	MSDVSPVVAAQQQQQQQQQQQQQQQQQQQQQQQQEAAAAAAAAAAAAAAAAAVPRLR	Ritzman et al. 2017
		Nomascus leucogenys	White-cheeked gibbon	23	17	1.35	MSDVSPVVAAQQQQQQQQQQQQQQQQQQQQQQQEAAAAAAAAAAAAAAAAAVPRLR	Ritzman et al. 2017
		Nycticebus coucang	Sunda slow loris	20	18	1.1111	MSDVSPVVAAQQQQQQQQQQQQQQQQQQQQEAAAAAAAAAAAAAAAAAAVPRLR	Ritzman et al. 2017
		Otolemur garnettii	Small-eared galago	21	17	1.24	MSDVSPVVAAQQQQQQQQQQQQQQQQQQQQQEAAAAAAAAAAAAAAAAAVPRLR	Ritzman et al. 2017
		Pan paniscus	Bonobo	23	17	1.35	MSDVSPVVAAQQQQQQQQQQQQQQQQQQQQQQQEAAAAAAAAAAAAAAAAAVPRLR	Ferraz et al. 2018
		Pan paniscus	Bonobo	22	17	1.29	MSDVSPVVAAQQQQQQQQQQQQQQQQQQQQQQEAAAAAAAAAAAAAAAAAVPRLR	Ritzman et al. 2017
		Pan troglodytes	Chimpanzee	25	17	1.47	MSDVSPVVAAQQQQQQQQQQQQQQQQQQQQQQQQQEAAAAAAAAAAAAAAAAAVPRLR	Ritzman et al. 2017
		Pan troglodytes troglodytes	Central chimpanzee	24	17	1.4118	MSDVSPVVAAQQQQQQQQQQQQQQQQQQQQQQQQEAAAAAAAAAAAAAAAAAVPRLR	Ritzman et al. 2017
		Pan troglodytes verus	Western chimpanzee	25	17	1.47	MSDVSPVVAAQQQQQQQQQQQQQQQQQQQQQQQQQEAAAAAAAAAAAAAAAAAVPRLR	Ferraz et al. 2018
		Pan troglodytes verus	Western chimpanzee	26	17	1.53	MSDVSPVVAAQQQQQQQQQQQQQQQQQQQQQQQQQQEAAAAAAAAAAAAAAAAAVPRLR	Ritzman et al. 2017
		Papio anubis	Olive baboon	24	17	1.41	MSDVSPVVAAQQQQQQQQQQQQQQQQQQQQQQQQEAAAAAAAAAAAAAAAAAVPRLR	Ferraz et al. 2018
		Papio hamadryas	Hamadryas baboon	24	17	1.41	MSDVSPVVAAQQQQQQQQQQQQQQQQQQQQQQQQEAAAAAAAAAAAAAAAAAVPRLR	Ferraz et al. 2018
		Perodicticus potto	Potto	21	18	1.1667	MSDVSPVVAAQQQQQQQQQQQQQQQQQQQQQEAAAAAAAAAAAAAAAAAAVPRLR	Ferraz et al. 2018
		Piliocolobus tephrosceles	Ugandan red colobus	22	17	1.29412	MSDVSPVVAAQQQQQQQQQQQQQQQQQQQQQQEAAAAAAAAAAAAAAAAAVPRLR	Genbank	XP_023068713.1
		Pithecia pithecia	White-faced saki	22	17	1.2941	MSDVSPVVAAQQQQQQQQQQQQQQQQQQQQQQEAAAAAAAAAAAAAAAAAVPRLR	Ferraz et al. 2018
		Pongo abelii	Sumatran orangutan	23	17	1.35	MSDVSPVVAAQQQQQQQQQQQQQQQQQQQQQQQEAAAAAAAAAAAAAAAAAVPRLR	Ferraz et al. 2018
		Propithecus verreauxi	Verreaux's sifaka	21	17	1.2353	MSDVSPVVAAQQQQQQQQQQQQQQQQQQQQQEAAAAAAAAAAAAAAAAAVPRLR	Ferraz et al. 2018
		Propithecus coquereli	Coquerel's sifaka	21	17	1.23529	MSDVSPVVAAQQQQQQQQQQQQQQQQQQQQQEAAAAAAAAAAAAAAAAAVPRLR	Genbank	XP_012520101.1
		Rhinopithecus bieti	Black snub-nosed monkey	23	17	1.35294	MSDVSPVVAAQQQQQQQQQQQQQQQQQQQQQQQEAAAAAAAAAAAAAAAAAVPRLR	Genbank	XP_012520101.1
		Saguinus midas	Red-handed tamarin	19	17	1.1176	MSDVSPVVAAQQQQQQQQQQQQQQQQQQQEAAAAAAAAAAAAAAAAAVPRLR	Ferraz et al. 2018
		Saguinus oedipus	Cotton-top tamarin	21	17	1.2353	MSDVSPVVAAQQQQQQQQQQQQQQQQQQQQQEAAAAAAAAAAAAAAAAAVPRLR	Ferraz et al. 2018
		Saimiri sciureus	Common squirrel monkey	22	17	1.2941	MSDVSPVVAAQQQQQQQQQQQQQQQQQQQQQQEAAAAAAAAAAAAAAAAAVPRLR	Ferraz et al. 2018
		Sapajus robustus	Crested capuchin	21	16	1.31	MSDVSPVVAAQQQQQQQQQQQQQQQQQQQQQEAAAAAAAAAAAAAAAAVPRLR	Ferraz et al. 2018
		Theropithecus gelada	gelada	24	17	1.41176	MSDVSPVVAAQQQQQQQQQQQQQQQQQQQQQQQQEAAAAAAAAAAAAAAAAAVPRLR	Genbank	XP_025239602.1
		Varecia variegata	Black-and-white ruffed lemur	22	18	1.2222	MSDVSPVVAAQQQQQQQQQQQQQQQQQQQQQQEAAAAAAAAAAAAAAAAAAVPRLR	Ritzman et al. 2017
	Rodentia	Castor canadensis	North American beaver	18	13	1.38462	MSDVSPVVAAQQQQQQQQQQQQQQQQQQEAAAAAAAAAAAAAVPRLR	Genbank	XM_020157157.1
		Cavia porcellus	Guinea-pig	18	17	1.06	MSDVSPVVAAQQQQQQQQQQQQQQQQQQEAAAAAAAAAAAAAAAAAVPRLR	Pointer et al. 2012
		Chinchilla lanigera	long-tailed chinchilla	16	4	4	MSDVSPVVAAQQQQQQQQQQQQQQQQEAAAAVPRLR	Genbank	XP_005389879.1
		Dipodomys ordii	Ord's kangaroo rat	18	12	1.5	MSDVSPVVAAQQQQQQQQQQQQQQQQQQEAAAAAAAAAAAAVPRLR	Genbank	XP_012874536.1
		Heterocephalus glaber	naked mole-rat	31	3	10.3333	MSDVSPVVAAQQQQQQQQQQQQQQQQQQQQQQQQQQQQQQQEAAVATVPRLR	Genbank	XM_004846437.3
		Jaculus jaculus	lesser Egyptian jerboa	22	18	1.22222	MSDVSPVVAAQQQQQQQQQQQQQQQQQQQQQQEAAAAAAAAAAAAAAAAAAVPRLR	Genbank	XP_004653103.1
		Meriones unguiculatus	Mongolian gerbil	21	15	1.4	MSDVSPVVAAQQQQQQQQQQQQQQQQQQQQQEAAAAAAAAAAAAAAAVPRLR	Genbank	XP_021505134.1
		Mesocricetus auratus	Golden hamster	25	17	1.47059	MSDVSPVVAAQQQQQQQQQQQQQQQQQQQQQQQQQEAAAAAAAAAAAAAAAAAVPRLR	Genbank	XP_005072371.1
		Microtus ochrogaster	prairie vole	24	16	1.5	MSDVSPVVAAQQQQQQQQQQQQQQQQQQQQQQQQEAAAAAAAAAAAAAAAAVPRLR	Genbank	XP_005359875.1
		Mus caroli	Ryukyu mouse	27	18	1.5	MSDVSPVVAAQQQQQQQQQQQQQQQQQQQQQQQQQQQEAAAAAAAAAAAAAAAAAAVPRLR	Genbank	XP_029327257.1
		Mus musculus	House mouse	29	18	1.61	MSDVSPVVAAQQQQQQQQQQQQQQQQQQQQQQQQQQQQQEAAAAAAAAAAAAAAAAAAVPRLR	Pointer et al. 2012
		Mus pahari	Gairdner's shrewmouse	26	17	1.52941	MSDVSPVVAAQQQQQQQQQQQQQQQQQQQQQQQQQQEAAAAAAAAAAAAAAAAAVPRLR	Genbank	XP_021073275.1
		Nannospalax galili	Upper Galilee Mountains blind mole rat	29	19	1.52632	MSDVSPVVAAQQQQQQQQQQQQQQQQQQQQQQQQQQQQQEAAAAAAAAAAAAAAAAAAAVPRLR	Genbank	XP_029417443.1
		Octodon degus	common degu	17	4	4.25	MSDVSPVVAAQQQQQQQQQQQPQQQQQQEAAAATVPRLR	Genbank	XM_012515902.2
		Rattus norvegicus	Brown rat	31	17	1.82	MSDVSPVVAAQQQQQQQQQQQQQQQQQQQQQQQQQQQQQQQEAAAAAAAAAAAAAAAAAVPRLR	Pointer et al. 2012
		Spermophilus tridecemlineatus	Thirteen-lined ground squirrel	16	16	1	MSDVSPVVAAQQQQQQQQQQQQQQQQEAAAAAAAAAAAAAAAAVPRLR	Pointer et al. 2012
		Urocitellus parryii	Arctic ground squirrel	22	16	1.375	MSDVSPVVAAQQQQQQQQQQQQQQQQQQQQQQEAAAAAAAAAAAAAAAAVPRLR	Genbank	XP_026250227.1
	Lagomorpha	Ochotona princeps	American pika	21	17	1.23529	MSDVSPVVAAQQQQQQQQQQQQQQQQQQQQQEAAAAAAAAAAAAAAAAAVPRLR	Genbank	XP_004590470.2
		Ochotona princeps	American pika	23	17	1.35	MSDVSPVVAAQQQQQQQQQQQQQQQQQQQQQQQEAAAAAAAAAAAAAAAAAVPRLR	Pointer et al. 2012
		Lepus americanus	Showshoe hare	21	17	1.35	MSDVSPVVAAQQQQQQQQQQQQQQQQQQQQQEAAAAAAAAAAAAAAAAAVPRLR	WGS	PVJM010030198.1
	Laurasiatheria
	Artiodactyla	Bison bison bison	Plains bison	21	16	1.3125	MSDVSPVVAAQQQQQQQQQQQQQQQQQQQQQEAAAAAAAAAAAAAAAAVPRLR	Genbank	XP_010861384.1
		Bos taurus	Cow	21	16	1.31	MSDVSPVVAAQQQQQQQQQQQQQQQQQQQQQEAAAAAAAAAAAAAAAAVPRLR	Pointer et al. 2012
		Bubalus bubalis	domestic water buffalo	21	16	1.3125	MSDVSPVVAAQQQQQQQQQQQQQQQQQQQQQEAAAAAAAAAAAAAAAAVPRLR	Genbank	XP_025116747.1
		Capra hircus	Goat	22	16	1.375	MSDVSPVVAAQQQQQQQQQQQQQQQQQQQQQQEAAAAAAAAAAAAAAAAVPRLR	Genbank	XP_017894283.1
		Delphinapterus leucas	beluga whale	26	17	1.52941	MSDVSPVVAAQQQQQQQQQQQQQQQQQQQQQQQQQQEAAAAAAAAAAAAAAAAAVPRLR	Genbank	XP_022437740.1
		Lagenorhynchus obliquidens	Pacific white-sided dolphin	26	17	1.52941	MSDVSPVVAAQQQQQQQQQQQQQQQQQQQQQQQQQQEAAAAAAAAAAAAAAAAAVPRLR	Genbank	XP_026983221.1
		Lipotes vexillifer	Baiji	7	16	0.4375	MSDVSPVVAAQQQQQQQEAAAAAAAAAAAAAAAAVPRLR	Genbank	XP_007458364.1
		Orcinus orca	killer whale	25	17	1.47059	MSDVSPVVAAQQQQQQQQQQQQQQQQQQQQQQQQQEAAAAAAAAAAAAAAAAAVPRLR	Genbank	XP_033279775.1
		Ovis aries	Sheep	21	16	1.3125	MSDVSPVVAAQQQQQQQQQQQQQQQQQQQQQEAAAAAAAAAAAAAAAAVPRLR	Genbank	XP_027814925.1
		Physeter macrocephalus	sperm whale	22	14	1.57143	MSDVSPVVAAQQQQQQQQQQQQQQQQQQQQQQEAAAAAAAAAAAAAAVPRLR	Genbank	XP_023977819.2
		Sus scrofa	Pig	22	17	1.29	MSDVSPVVAAQQQQQQQQQQQQQQQQQQQQQQEAAAAAAAAAAAAAAAAAVPRLR	Pointer et al. 2012
		Tursiops truncatus	Bottlenose dolphin	23	13	1.77	MSDVSPVVAAQQQQQQQQQQQQQQQQQQQQQQQEAAAAAAAAAAAAAVPRLR	Pointer et al. 2012
	Perissodactyla	Equus asinus	Wild donkey	23	16	1.4375	MSDVSPVVAAQQQQQQQQQQQQQQQQQQQQQQQEAAAAAAAAAAAAAAAAVPRLR	Genbank	XP_014692968.1
		Equus caballus	Horse	23	16	1.4375	MSDVSPVVAAQQQQQQQQQQQQQQQQQQQQQQQEAAAAAAAAAAAAAAAAVPRLR	Genbank	XP_023480018.1
	Carnivora	Acinonyx jubatus	Cheetah			3.33		Sears et al. 2007
		Acinonyx jubatus	Cheetah	26	13	2	MSDVSPVVAAQQQQQQQQQQQQQQQQQQQQQQQQQQEAAAAAAAAAAAAAVPRLR	Genbank	XP_026913430.1
		Ailuropoda melanoleuca	Giant panda			2.5		Sears et al. 2007
		Ailurus fulgens	Red (lesser) panda			3		Sears et al. 2007
		Arctictis binturong	Binturong			2.5		Sears et al. 2007
		Callorhinus ursinus	Northern fur seal	23	15	1.53333	MSDVSPVVAAQQQQQQQQQQQQQQQQQQQQQQQEAAAAAAAAAAAAAAAVPRLR	Genbank	XP_025746535.1
		Canis lupus dingo	Dingo	25	14	1.78571	MSDVSPVVAAQQQQQQQQQQQQQQQQQQQQQQQQQEAAAAAAAAAAAAAAVPRLR	Genbank	XP_025274708.1
		Canis lupus familiaris	Dog (Breed: huskey)	20	8	2.5	MSDVSPVVAAQQQQQQQQQQQQQQQQQQQQEAAAAAAAAVPRLR	Pointer et al. 2012
		Canis lupus familiaris	Dog (Breed: Bull terrier)	19	13	1.46154	MSDVSPVVAAQQQQQQQQQQQQQQQQQQQEAAAAAAAAAAAAAVPRLR	Fondon & Garner 2002
		Civettictis civetta	African civet			4.25		Sears et al. 2007
		Cynictis pencillata	Yellow mongoose			2.5		Sears et al. 2007
		Felis catus	Cat	21	14	1.5	MSDVSPVVAAQQQQQQQQQQQQQQQQQQQQQEAAAAAAAAAAAAAAVPRLR	Genbank	XP_023109797.1
		Felis concolor	Puma			4		Sears et al. 2007
		Felis silvestris	Wildcat			3.25		Sears et al. 2007
		Galerella sanguinea	Slender mongoose			2.75		Sears et al. 2007
		Galidia elegans	Ring-tailed mongoose			4.25		Sears et al. 2007
		Helogale parvula	Dwarf mongoose			2.25		Sears et al. 2007
		Herpailurus yaguarondi	Jaguarondi			2.5		Sears et al. 2007
		Herpestes auropunctatus	Java mongoose			2.25		Sears et al. 2007
		Lynx rufus	Bobcat			2.5		Sears et al. 2007
		Martes pennanti	Fisher			2.5		Sears et al. 2007
		Meles meles	Badger	19	7	2.71	MSDVSPVVAAQQQQQQQQQQQQQQQQQQQEAAAAAAAVPRLR	Pointer et al. 2012
		Melursus ursinus	Sloth bear			2.5		Sears et al. 2007
		Nandinia binotata	African palm civet			3.33		Sears et al. 2007
		Neofelis nebulosa	Clouded leopard			3.75		Sears et al. 2007
		Neomonachus schauinslandi	Hawaiian monk seal	26	15	1.73333	MSDVSPVVAAQQQQQQQQQQQQQQQQQQQQQQQQQQEAAAAAAAAAAAAAAAVPRLR	Genbank	XP_021547569.1
		Odobenus rosmarus	Walrus	29	15	1.93333	MSDVSPVVAAQQQQQQQQQQQQQQQQQQQQQQQQQQQQQEAAAAAAAAAAAAAAAVPRLR	Genbank	XP_012420728.1
		Panthera onca	Jaguar			5.33		Sears et al. 2007
		Panthera pardus	Leopard	21	14	1.5	MSDVSPVVAAQQQQQQQQQQQQQQQQQQQQQEAAAAAAAAAAAAAAVPRLR	Genbank	XP_019312851.1
		Panthera pardus	Leopard			3		Sears et al. 2007
		Panthera tigris	Tiger			3.33		Sears et al. 2007
		Panthera uncia	Snow leopard			2.5		Sears et al. 2007
		Paradoxurus hermaphroditus	Common palm civet			3.67		Sears et al. 2007
		Potos ﬂavus	Kinkajou			1.5		Sears et al. 2007
		Procyon lotor	Common raccoon			3.33		Sears et al. 2007
		Taxidea taxus	American badger			4.33		Sears et al. 2007
		Tremarctos ornatus	Spectacled bear			3.33		Sears et al. 2007
		Urocyon cinereoargenteus	Grey fox			3.33		Sears et al. 2007
		Ursus arctos	Brown bear			2.5		Sears et al. 2007
		Ursus arctos	Brown bear	21	15	1.4	MSDVSPVVAAQQQQQQQQQQQQQQQQQQQQQEAAAAAAAAAAAAAAAVPRLR	Genbank	XP_026363112.1
		Vulpes vulpes	Red fox			5		Sears et al. 2007
	Chiroptera	Anoura caudifer	Tailed tailless bat	21	14	1.5	MSDVSPVVAAQQQQQQQQQQQQQQQQQQQQQEAAAAAAAAAAAAAAVPRLR	Ferraz et al. 2018
		Anoura geoffroyi	Geoffroy's tailless bat	19	14	1.36	MSDVSPVVAAQQQQQQQQQQQQQQQQQQQEAAAAAAAAAAAAAAVPRLR	Ferraz et al. 2018
		Artibeus glaucus	Silver fruit-eating bat	20	10	2	MSDVSPVVAAQQQQQQQQQQQQQQQQQQQQEAAAAAAAAAAVPRLR	Ferraz et al. 2018
		Artibeus jamaicensis	Jamaican fruit bat	23	13	1.77	MSDVSPVVAAQQQQQQQQQQQQQQQQQQQQQQQEAAAAAAAAAAAAAVPRLR	Ferraz et al. 2018
		Artibeus lituratus	Great fruit-eating bat	23	10	2.3	MSDVSPVVAAQQQQQQQQQQQQQQQQQQQQQQQEAAAAAAAAAAVPRLR	Ferraz et al. 2018
		Artibeus obscurus	Dark fruit-eating bat	23	13	1.77	MSDVSPVVAAQQQQQQQQQQQQQQQQQQQQQQQEAAAAAAAAAAAAAVPRLR	Ferraz et al. 2018
		Artibeus watsoni	Thomas's fruit-eating bat	21	9	2.33	MSDVSPVVAAQQQQQQQQQQQQQQQQQQQQQEAAAAAAAAAVPRLR	Ferraz et al. 2018
		Carollia perspicillata	Seba's short-tailed bat	19	15	1.27	MSDVSPVVAAQQQQQQQQQQQQQQQQQQQEAAAAAAAAAAAAAAAVPRLR	Ferraz et al. 2018
		Carollia subrupha	Gray short-tailed bat	18	14	1.29	MSDVSPVVAAQQQQQQQQQQQQQQQQQQEAAAAAAAAAAAAAAVPRLR	Ferraz et al. 2018
		Chiroderma doriae	Brazilian big-eyed bat	26	13	2	MSDVSPVVAAQQQQQQQQQQQQQQQQQQQQQQQQQQEAAAAAAAAAAAAAVPRLR	Ferraz et al. 2018
		Chiroderma villosum	Hairy big-eyed bat	23	12	1.92	MSDVSPVVAAQQQQQQQQQQQQQQQQQQQQQQQEAAAAAAAAAAAAVPRLR	Ferraz et al. 2018
		Chrotopterus auritus	Big-eared woolly bat	23	17	1.35	MSDVSPVVAAQQQQQQQQQQQQQQQQQQQQQQQEAAAAAAAAAAAAAAAAAVPRLR	Ferraz et al. 2018
		Desmodus rotundus	Common vampire bat	18	12	1.5	MSDVSPVVAAQQQQQQQQQQQQQQQQQQEAAAAAAAAAAAAVPRLR	Ferraz et al. 2018
		Diphylla ecaudata	Hairy-legged vampire bat	19	13	1.46	MSDVSPVVAAQQQQQQQQQQQQQQQQQQQEAAAAAAAAAAAAAVPRLR	Ferraz et al. 2018
		Eptesicus fuscus	big brown bat	17	15	1.13333	MSDVSPVVAAQQQQQQQQQQQQQQQQQEAAAAAAAAAAAAAAAVPRLR	Genbank	XP_008151447.1
		Gardnerycteris crenulatum	Striped hairy-nosed bat	17	15	1.13	MSDVSPVVAAQQQQQQQQQQQQQQQQQEAAAAAAAAAAAAAAAVPRLR	Ferraz et al. 2018
		Glossophaga commissarisi	Commissaris's long-tongued bat	21	15	1.4	MSDVSPVVAAQQQQQQQQQQQQQQQQQQQQQEAAAAAAAAAAAAAAAVPRLR	Ferraz et al. 2018
		Glossophaga soricina	Pallas's long-tongued bat	20	14	1.43	MSDVSPVVAAQQQQQQQQQQQQQQQQQQQQEAAAAAAAAAAAAAAVPRLR	Ferraz et al. 2018
		Glyphonicteris sylvestris	Tricolored big-eared bat	20	15	1.33	MSDVSPVVAAQQQQQQQQQQQQQQQQQQQQEAAAAAAAAAAAAAAAVPRLR	Ferraz et al. 2018
		Hipposideros armiger	great roundleaf bat	21	16	1.3125	MSDVSPVVAAQQQQQQQQQQQQQQQQQQQQQEAAAAAAAAAAAAAAAAVPRLR	Genbank	XP_019498335.1
		Lonchophylla thomasi	Thomas's nectar bat	18	15	1.2	MSDVSPVVAAQQQQQQQQQQQQQQQQQQEAAAAAAAAAAAAAAAVPRLR	Ferraz et al. 2018
		Lophostoma silviculum	White-throated round-eared bat	19	15	1.27	MSDVSPVVAAQQQQQQQQQQQQQQQQQQQEAAAAAAAAAAAAAAAVPRLR	Ferraz et al. 2018
		Mimon benettii	Golden bat	17	13	1.31	MSDVSPVVAAQQQQQQQQQQQQQQQQQEAAAAAAAAAAAAAVPRLR	Ferraz et al. 2018
		Myotis lucifugus	Microbat/ Little brown bat	20	14	1.43	MSDVSPVVAAQQQQQQQQQQQQQQQQQQQQEAAAAAAAAAAAAAAVPRLR	Pointer et al. 2012
		Phylostomus elongatus	Lesser spear-nosed bat	19	15	1.27	MSDVSPVVAAQQQQQQQQQQQQQQQQQQQEAAAAAAAAAAAAAAAVPRLR	Ferraz et al. 2018
		Phylostomus hastatus	Greater spear-nosed bat	19	14	1.36	MSDVSPVVAAQQQQQQQQQQQQQQQQQQQEAAAAAAAAAAAAAAVPRLR	Ferraz et al. 2018
		Pteropus alecto	black flying fox	22	14	1.57143	MSDVSPVVAAQQQQQQQQQQQQQQQQQQQQQQEFFLAAAAAAAAAAAAAAVPRLR	Genbank	XP_024898706.1
		Pteropus vampyrus	Megabat/ Large flying fox	22	16	1.38	MSDVSPVVAAQQQQQQQQQQQQQQQQQQQQQQEAAAAAAAAAAAAAAAAVPRLR	Pointer et al. 2012
		Pygoderma bilabiatum	Ipanema bat	22	11	2	MSDVSPVVAAQQQQQQQQQQQQQQQQQQQQQQEAAAAAAAAAAAVPRLR	Ferraz et al. 2018
		Rhinolophus sinicus	Chinese horseshoe bat	13	16	0.8125	MSDVSPVVAAQQQQQQQQQQQQQEAAAAAAAAAAAAAAAAVPRLR	WGS	LVEH01000106.1
		Rhinophylla fisherae	Little fruit bat	20	14	1.43	MSDVSPVVAAQQQQQQQQQQQQQQQQQQQQEAAAAAAAAAAAAAAVPRLR	Ferraz et al. 2018
		Rhinophylla pumilio	Dwarf little fruit bat	17	13	1.31	MSDVSPVVAAQQQQQQQQQQQQQQQQQEAAAAAAAAAAAAAVPRLR	Ferraz et al. 2018
		Sturnira lilium	Little yellow-shouldered bat	20	12	1.67	MSDVSPVVAAQQQQQQQQQQQQQQQQQQQQEAAAAAAAAAAAAVPRLR	Ferraz et al. 2018
		Sturnira tildae	Tilda's yellow-shouldered bat	17	14	1.21	MSDVSPVVAAQQQQQQQQQQQQQQQQQEAAAAAAAAAAAAAAVPRLR	Ferraz et al. 2018
		Vampyressa pusilla	Southern little yellow-eared bat	23	13	1.77	MSDVSPVVAAQQQQQQQQQQQQQQQQQQQQQQQEAAAAAAAAAAAAAVPRLR	Ferraz et al. 2018
		Vampyrodes caraccioli	Great stripe-faced bat	21	13	1.62	MSDVSPVVAAQQQQQQQQQQQQQQQQQQQQQEAAAAAAAAAAAAAVPRLR	Ferraz et al. 2018
	Eulipotyphla	Erinaceus europaeus	European hedgehog	15	12	1.25	MSDVSPVVAAQQQQQQQQQQQQQQQEAAAAAAAAAAAAVPRLR	Genbank	XP_016047047.1
		Erinaceus europaeus	European hedgehog	14	13	1.08	MSDVSPVVAAQQQQQQQQQQQQQQEAAAAAAAAAAAAAVPRLR	Pointer et al. 2012
	Afrotheria
	Proboscidea	Loxodonta africana	African bush elephant	18	17	1.06	MSDVSPVVAAQQQQQQQQQQQQQQQQQQEAAAAAAAAAAAAAAAAAVPRLR	Pointer et al. 2012
	Macroscelidea	Elephantulus edwardii	Cape elephant shrew	20	18	1.11111	MSDVSPVVAAQQQQQQQQQQQQQQQQQQQQEAAAAAAAAAAAAAAAAAAVPRLR	Genbank	XP_006881997.1
	Afrosoricida	Chrysochloris asiatica	Cape golden mole	15	16	0.9375	MSDVSPVVAAQQQQQQQQQQQQQQQETAAAAAAAAAAAAAAAAVPRLR	Genbank	XP_006860586.1
		Hemicentetes semispinosus	Streaked tenrec	21	15	1.4	MSDVSPVVAAQQQQQQQQQQQQQQQQQQQQQEAAAAAAAAAAAAAAAVPRLR	Pointer et al. 2012
		Microgale dobsoni	Dobson's shrew tenrec	22	14	1.57	MSDVSPVVAAQQQQQQQQQQQQQQQQQQQQQQEAAAAAAAAAAAAAAVPRLR	Pointer et al. 2012
		Tenrec ecaudatus	Tailless tenrec	22	15	1.47	MSDVSPVVAAQQQQQQQQQQQQQQQQQQQQQQEAAAAAAAAAAAAAAAVPRLR	Pointer et al. 2012
	Tubulidentata	Orycteropus afer after	Aardvark	19	17	1.11765	MSDVSPVVAAQQQQQQQQQQQQQQQQQQQEAAAAAAAAAAAAAAAAAVPRLR	Genbank	XP_007934369.1
	Xenarthra
	Pilosa	Bradypus tridactylus	Pale-throated three-toed sloth	16	13	1.23	MSDVSPVVAAQQQQQQQQQQQQQQQQEAAAAAAAAAAAAAVPRLR	Pointer et al. 2012
		Choloepus didactylus	Linnaeus's two-toed sloth	14	17	0.82	MSDVSPVVAAQQQQQQQQQQQQQQEAAAAAAAAAAAAAAAAAVPRLR	Pointer et al. 2012
		Choloepus hoffmanni	Hoffman's two-toed sloth	14	16	0.88	MSDVSPVVAAQQQQQQQQQQQQQQEAAAAAAAAAAAAAAAAVPRLR	Pointer et al. 2012
		Cyclopes didactylus	Silky anteater	18	15	1.2	MSDVSPVVAAQQQQQQQQQQQQQQQQQQEAAAAAAAAAAAAAAAVPRLR	Pointer et al. 2012
		Myrmecophaga tridactyla	Giant anteater	21	18	1.24	MSDVSPVVAAQQQQQQQQQQQQQQQQQQQQQEAAAAAAAAAAAAAAAAAAVPRLR	Pointer et al. 2012
		Tamandua tetradactyla	Southern tamandua	22	15	1.37	MSDVSPVVAAQQQQQQQQQQQQQQQQQQQQQQEAAAAAAAAAAAAAAAVPRLR	Pointer et al. 2012
	Cingulata	Cabassous unicinctus	Southern naked-tailed armadillo	20	14	1.43	MSDVSPVVAAQQQQQQQQQQQQQQQQQQQQEAAAAAAAAAAAAAAVPRLR	Pointer et al. 2012
		Chaetophractus villosus	Large hairy armadillo	19	16	1.19	MSDVSPVVAAQQQQQQQQQQQQQQQQQQQEAAAAAAAAAAAAAAAAVPRLR	Pointer et al. 2012
		Chlamyphorus truncatus	Pink fairy armadillo	23	15	1.53	MSDVSPVVAAQQQQQQQQQQQQQQQQQQQQQQQEAAAAAAAAAAAAAAAVPRLR	Pointer et al. 2012
		Dasypus novemcinctus	Nine-banded armadillo	22	16	1.38	MSDVSPVVAAQQQQQQQQQQQQQQQQQQQQQQEAAAAAAAAAAAAAAAAVPRLR	Pointer et al. 2012
		Dasypus novemcinctus	Nine-banded armadillo	22	14	1.57143	MSDVSPVVAAQQQQQQQQQQQQQQQQQQQQQQEAAAAAAAAAAAAAAVPRLR	Genbank	XP_012379031.1
		Priodontes maximus	Giant armadillo	21	15	1.4	MSDVSPVVAAQQQQQQQQQQQQQQQQQQQQQEAAAAAAAAAAAAAAAVPRLR	Pointer et al. 2012
		Zaedyus pichiy	Dwarf armadillo	21	16	1.31	MSDVSPVVAAQQQQQQQQQQQQQQQQQQQQQEAAAAAAAAAAAAAAAAVPRLR	Pointer et al. 2012
Metatheria	Australiadelphia
	Dasyuromorphia	Antechinus swainsonii	Dusky Antechinus	17	22	0.772727	MSDVSPVVAAQQQQQQQQQQQQQQQQQEAAAAAAAAAAAAAAAAAAAAAAVPRLR	Newton et al. 2017
		Dasycecus blythi	Mulgara	17	22	0.772727	MSDVSPVVAAQQQQQQQQQQQQQQQQQEAAAAAAAAAAAAAAAAAAAAAAVPRLR	Newton et al. 2017
		Dasyurus geoffroii	Western Quoll	17	22	0.772727	MSDVSPVVAAQQQQQQQQQQQQQQQQQEAAAAAAAAAAAAAAAAAAAAAAVPRLR	Newton et al. 2017
		Dasyurus maculatus	Tiger Quoll	17	22	0.772727	MSDVSPVVAAQQQQQQQQQQQQQQQQQEAAAAAAAAAAAAAAAAAAAAAAVPRLR	Newton et al. 2017
		Dasyurus viverrinus	Eastern Quoll	17	22	0.772727	MSDVSPVVAAQQQQQQQQQQQQQQQQQEAAAAAAAAAAAAAAAAAAAAAAVPRLR	Newton et al. 2017
		Phascogale tapoatafa	Brush-tailed phascogale	17	22	0.772727	MSDVSPVVAAQQQQQQQQQQQQQQQQQEAAAAAAAAAAAAAAAAAAAAAAVPRLR	Newton et al. 2017
		Sarcophilus harrisii	Tasmanian Devil	17	22	0.772727	MSDVSPVVAAQQQQQQQQQQQQQQQQQEAAAAAAAAAAAAAAAAAAAAAAVPRLR	Newton et al. 2017
		Sminthopsis crassicaudata	Fat-Tailed Dunnart	17	22	0.772727	MSDVSPVVAAQQQQQQQQQQQQQQQQQEAAAAAAAAAAAAAAAAAAAAAAVPRLR	Newton et al. 2017
		Thylacinus cynocephalus	Tasmanian Tiger	17	21	0.809524	MSDVSPVVAAQQQQQQQQQQQQQQQQQEAAAAAAAAAAAAAAAAAAAAAVPRLR	Newton et al. 2017
	Peramelemorphia	Isoodon obesulus	Southern brown Bandicoot	17	22	0.772727	MSDVSPVVAAQQQQQQQQQQQQQQQQQEAAAAAAAAAAAAAAAAAAAAAAVPRLR	Newton et al. 2017
		Perameles gunni	Eastern barred Bandicoot	17	22	0.772727	MSDVSPVVAAQQQQQQQQQQQQQQQQQEAAAAAAAAAAAAAAAAAAAAAAVPRLR	Newton et al. 2017
	Notoryctemorphia	Notoryctes typhlops	Marsupial Mole	24	22	1.09091	MSDVSPVVAAQQQQQQQQQQQQQQQQQQQQQQQQEAAAAAAAAAAAAAAAAAAAAAAVPRLR	Newton et al. 2017
	Diprotodontia	Acrobates pygmaeus	Feathertail Glider	17	22	0.772727	MSDVSPVVAAQQQQQQQQQQQQQQQQQEAAAAAAAAAAAAAAAAAAAAAAVPRLR	Newton et al. 2017
		Cercartetus nanus	Eastern pigmy possum	17	22	0.772727	MSDVSPVVAAQQQQQQQQQQQQQQQQQEAAAAAAAAAAAAAAAAAAAAAAVPRLR	Newton et al. 2017
		Macropus agilis	Agile Wallaby	17	22	0.772727	MSDVSPVVAAQQQQQQQQQQQQQQQQQEAAAAAAAAAAAAAAAAAAAAAAVPRLR	Newton et al. 2017
		Macropus giganteus	Eastern Grey Kangaroo	16	22	0.727273	MSDVSPVVAAQQQQQQQQQQQQQQQQEAAAAAAAAAAAAAAAAAAAAAAVPRLR	Newton et al. 2017
		Macropus parma	Parma Wallaby	17	22	0.772727	MSDVSPVVAAQQQQQQQQQQQQQQQQQEAAAAAAAAAAAAAAAAAAAAAAVPRLR	Newton et al. 2017
		Petaurus breviceps	Sugar glider	17	22	0.772727	MSDVSPVVAAQQQQQQQQQQQQQQQQQEAAAAAAAAAAAAAAAAAAAAAAVPRLR	Newton et al. 2017
		Phascolarctos cinereus	Koala	17	22	0.772727	MSDVSPVVAAQQQQQQQQQQQQQQQQQEAAAAAAAAAAAAAAAAAAAAAAVPRLR	Newton et al. 2017
		Potorous longipes	Long footed Potoroo	17	22	0.772727	MSDVSPVVAAQQQQQQQQQQQQQQQQQEAAAAAAAAAAAAAAAAAAAAAAVPRLR	Newton et al. 2017
		Pseudocheirus peregrinus	Ringtail Possum	16	22	0.727273	MSDVSPVVAAQQQQQQQQQQQQQQQQEAAAAAAAAAAAAAAAAAAAAAAVPRLR	Newton et al. 2017
		Tarsipes rostratus	Honey possum	17	22	0.772727	MSDVSPVVAAQQQQQQQQQQQQQQQQQEAAAAAAAAAAAAAAAAAAAAAAVPRLR	Newton et al. 2017
		Trichosurus vulpecula	Brush Tail	16	22	0.727273	MSDVSPVVAAQQQQQQQQQQQQQQQQEAAAAAAAAAAAAAAAAAAAAAAVPRLR	Newton et al. 2017
		Vombatus ursinus	Wombat	17	22	0.772727	MSDVSPVVAAQQQQQQQQQQQQQQQQQEAAAAAAAAAAAAAAAAAAAAAAVPRLR	Newton et al. 2017
		Wallabia bicolor	Swamp Wallaby	17	22	0.772727	MSDVSPVVAAQQQQQQQQQQQQQQQQQEAAAAAAAAAAAAAAAAAAAAAAVPRLR	Newton et al. 2017
	Microbiotheria	Dromiciops gliroides	Monito del Monte	16	21	0.761905	MSDVSPVVAAQQQQQQQQQQQQQQQQEAAAAAAAAAAAAAAAAAAAAAVPRLR	Newton et al. 2017
	Ameridelphia
	Didelphimorphia	Didelphis virginiana	Virginia Opossom	16	19	0.842105	MSDVSPVVAAQQQQQQQQQQQQQQQQEAAAAAAAAAAAAAAAAAAAVPRLR	Newton et al. 2017
		Monodelphis domestica	Short-tailed Opossom	16	19	0.842105	MSDVSPVVAAQQQQQQQQQQQQQQQQEAAAAAAAAAAAAAAAAAAAVPRLR	Newton et al. 2017
Prototheria	Monotremata	Ornithorhynchus anatinus	Platypus	16	19	0.842105	MSDVSPVVAAQQQQQQQQQQQQQQQQEAAAAAAAAAAAAAAAAAAAVPRLR	SRA	SRX216339
		Tachyglossus aculeatus	Short-beaked echinda	20	16	1.25	MSDVSPVVAAQQQQQQQQQQQQQQQQQQQQEAAAAAAAAAAAAAAAAVPRLR	Unpublished observations
